# Supplementary material for: Informing new or improved vector control tools for reducing the malaria burden in Tanzania: a qualitative exploration of perceptions of mosquitoes and methods for their control among the residents of Dar es Salaam
Source: Malar J. 2017 Oct 11;16:410. doi: 10.1186/s12936-017-2056-9 (PMC5637339; doi:10.1186/s12936-017-2056-9)
Supplement: Supplementary file 3 — Additional file 3. Informed consent for photovoice participants (1) English version, (2) Swahili version. [file 12936_2017_2056_MOESM3_ESM.zip]

Archive with 2 entries (2 files):
- Informed consent for Photovoice-Swahili version.doc
- Informed concent photovoice-English version.doc
